# Supplementary material for: Taurolidine Lock Is Superior to Heparin Lock in the Prevention of Catheter Related Bloodstream Infections and Occlusions
Source: PLoS One. 2014 Nov 7;9(11):e111216. doi: 10.1371/journal.pone.0111216 (PMC4224385; doi:10.1371/journal.pone.0111216)
Supplement: File S3 — Raw data Hospital Admission. (XLSX) [file pone.0111216.s003.xlsx]

## Sheet: Blad1
Year								2006	2007	2008	2009	2010	2011
Catheter days								21619	23515	29315	35467	39748	45960
HPN training (10 days at ward per new HPN patient that year)								130	130	170	220	220	270
HPN days ward								1324	1454	1546	1365	1223	1263
HPN days ward - HPN days training								1194	1324	1376	1145	1003	993
HPNdays ward/catheterdays (excluding HPN training)								0.0552292	0.0563045	0.0469384	0.0322835	0.025234	0.0216057
